# Supplementary material for: Usefulness and Limitations of Multiple Ligation-Dependent Probe Amplification in Antithrombin Deficiency
Source: Int J Mol Sci. 2023 Mar 6;24(5):5023. doi: 10.3390/ijms24055023 (PMC10002544; doi:10.3390/ijms24055023)
Supplement: Supplementary file 1 [file ijms-24-05023-s001.zip]

Archive with 1 entries (1 files):
- ijms-2244324-supplementary.pdf
